# Supplementary material for: Exploring genetic variation among Jordanian Solanum lycopersicon L. landraces and their performance under salt stress using SSR markers
Source: J Genet Eng Biotechnol. 2022 Mar 11;20:45. doi: 10.1186/s43141-022-00327-2 (PMC8917245; doi:10.1186/s43141-022-00327-2)
Supplement: Supplementary file 1 — Additional file 1: Table S1. Relative Reduction (R. R. %) in shoot and root fresh and dry weights, shoot and root growth rates and the relative Increase (R. I. %) of proline content in response to 4 and 6 dS m1ֿ salinity level. Table S2. Analysis of Variance (ANOVA) for relative reduction of shoot fresh weight of seedling tomato landraces (4 dS mֿ1) salinity level. Table S3. Analysis of Variance (ANOVA) for relative reduction of shoot dry weight of seedling tomato landraces (4 dS mֿ1) salinity level. Table S4. Analysis of Variance (ANOVA) for relative reduction of root fresh weight of seedling tomato landraces (4 dS mֿ1) salinity level. Table S5. Analysis of Variance (ANOVA) for relative reduction of root growth rate of seedling tomato landraces (4 dS mֿ1) salinity level. Table S6. Analysis of Variance (ANOVA) for relative reduction of shoot fresh weight of seedling tomato landraces (6 dS mֿ1) salinity level. Table S7. Analysis of Variance (ANOVA) for relative reduction of shoot dry weight of seedling tomato landraces (6 dS mֿ1) salinity level. Table S8. Analysis of Variance (ANOVA) for relative reduction of root dry weight of seedling tomato landraces (4 dS mֿ1) salinity level. Table S9. Analysis of Variance (ANOVA) for relative reduction of root dry weight of seedling tomato landraces (6 dS mֿ1) salinity level. Table S10. Analysis of Variance (ANOVA) for relative reduction of shoot growth rate of seedling tomato landraces ( 6 dS mֿ1) salinity level. Table S11. Analysis of Variance (ANOVA) for relative reduction of root fresh weight of seedling tomato landraces ( 6 dS mֿ1) salinity level. Table S12. Analysis of Variance (ANOVA) for relative reduction of root growth rate of seedling tomato landraces( 6 dS mֿ1) salinity level. Table S13. Analysis of Variance (ANOVA) for relative increase of leave proline of seedling tomato landraces at salinity level( 4 dS mֿ1) salinity level. Table S14. Analysis of Variance (ANOVA) for relative increase of leave proline of seedling [file 43141_2022_327_MOESM1_ESM.xlsx]

## Sheet: Sheet1
Table S1: Relative Reduction (R. R. %) in shoot and root fresh and dry weights, shoot and root growth rates and the relative Increase (R. I. %) of proline content in response to 4 and 6 dS m¹ֿ salinity level.
Landrace	R. R. Shoot (4dsm1)		R. R. Root (4dsm1)		R. R. Growth rate (4dsm1)		R. R. Shoot (6dsm1)		R. R. Root (6dsm1)		R. R. Growth rate (6dsm1)		Proline content
	Frwt	Drwt	Frwt	Drwt	Shoot	Root	Frwt	Drwt	Frwt	Drwt	Shoot	Root	control	(4dsm1)	(6dsm1)
1	69	68	74	60	70	75	100	100	100	100	100	100	4.6	90	ND
2	55	52	57	76	55	52	100	100	100	100	100	100	3.6	107.4	ND
3	60	59	60	62	60	54	100	100	100	100	100	100	4.3	38.5	ND
4	100	100	100	100	100	100	100	100	100	100	100	100	3.2	ND	ND
5	62	56	80	63	62	80	100	100	100	100	100	100	4	58.8	ND
6	47	48	71	63	46	68	100	100	100	100	100	100	4.2	66.3	ND
7	100	100	100	100	100	100	100	100	100	100	100	100	3.7	ND	ND
8	65	66	75	63	65	76	100	100	100	100	100	100	3.5	57.1	ND
9	32	38	44	42	32	44	100	100	100	100	100	100	3.6	54	ND
10	100	100	100	100	100	100	100	100	100	100	100	100	4.7	ND	ND
11	49	49	59	71	50	50	100	100	100	100	100	100	3.6	144.5	ND
12	49	43	66	43	49	70	100	100	100	100	100	100	3.9	72.2	ND
13	50	51	68	57	50	66	100	100	100	100	100	100	3.8	73.6	ND
14	66	54	65	58	66	64	100	100	100	100	100	100	3.1	195.8	ND
15	55	46	61	37	56	59	100	100	100	100	100	100	3.9	52	ND
16	100	100	100	100	100	100	100	100	100	100	100	100	3.4	ND	ND
17	37	46	64	76	50	64	100	100	100	100	100	100	3.1	120.1	ND
18	28	33	59	42	43	59	100	100	100	100	100	100	3.9	67.8	ND
19	24	22	54	41	24	57	100	100	100	100	100	100	4.3	59	ND
20	45	44	60	73	44	58	100	100	100	100	100	100	3.9	28.6	ND
21	22	19	71	50	29	24	68	64	94	62	69	70	3.9	64.4	115.7
22	54	67	58	62	54	49	100	100	100	100	100	100	4.2	51.7	ND
23	44	53	40	28	43	33	70	62	92	68	70	44	3.8	49.6	61.6
24	49	45	55	42	56	71	51	52	87	56	51	71	3.4	72.7	142.3
25	57	53	90	67	52	79	61	60	93	69	61	71	3.6	47.5	80.4
26	66	47	78	72	67	67	100	100	100	100	100	100	3.3	90.9	ND
27	44	49	56	63	44	57	100	100	100	100	100	100	3.9	12.2	ND
28	62	56	67	66	65	84	100	100	100	100	100	100	3.7	39.6	ND
29	64	63	80	83	83	80	61	54	95	70	60	67	4.1	14.4	74.8
30	32	56	53	52	31	58	60	58	93	60	60	64	4.1	54.9	85.8
31	55	53	69	63	54	67	66	62	94	67	66	71	4.4	55.1	88.5
32	57	51	60	39	66	71	59	52	93	60	59	60	3.8	53.5	74.8
33	43	44	62	50	43	57	73	71	97	78	72	83	3.8	83.2	141.5
34	40	39	62	54	42	72	54	51	93	66	53	73	3.5	43.4	93.6
35	100	100	100	100	100	100	100	100	100	100	100	100	4.2	ND	ND
36	52	53	38	62	53	43	73	70	96	80	73	81	4.2	27.5	60.4
37	48	52	45	67	48	63	76	76	94	76	76	66	4.1	28.3	65
38	67	62	51	66	66	58	72	70	90	63	72	59	3.6	40.6	80.3
39	37	46	44	45	37	38	65	50	90	59	69	53	3.7	19.6	50.6
LSD P ≤ 0.05	35	32	33	31	33	35	22	23	6	27	21	23		49.71	37.79
ND = not detectable, 100 means plants completely dead and no data were recorded.

## Sheet: Sheet-2
Table S2: Analysis of Variance (ANOVA) for relative reduction of shoot fresh weight of seedling tomato landraces (4 dS mֿ¹) salinity level.
Source	DF	MS	Prob.
Landraces	38	1299.5	<0.001
Error	78	456.9
Total	116
*Significant at P ≤ 0.05.
Table S3: Analysis of Variance (ANOVA) for relative reduction of shoot dry weight of seedling tomato landraces (4 dS mֿ¹) salinity level.
Source	DF	MS	Prob.
Landraces	38	1192.6	<0.001
Error	78	393.3
Total	116
*Significant at P ≤ 0.05.
Table S4: Analysis of Variance (ANOVA) for relative reduction of root fresh weight of seedling tomato landraces (4 dS mֿ¹) salinity level.
Source	DF	MS	Prob.
Landraces	38	881.6	0.002
Error	78	405.8
Total	116
*Significant at P ≤ 0.05.
Table S5: Analysis of Variance (ANOVA) for relative reduction of root growth rate of seedling tomato landraces (4 dS mֿ¹) salinity level.
Source	DF	MS	Prob.
Landraces	38	1035	0.001
Error	78	454.7
Total	116
*Significant at P ≤ 0.05.
Table S6: Analysis of Variance (ANOVA) for relative reduction of shoot fresh weight of seedling tomato landraces (6 dS mֿ¹) salinity level.
Source	DF	MS	Prob.
Landraces	38	933.2	0.001
Error	78	178.4
Total	116
*Significant at P ≤ 0.05.
Table S7: Analysis of Variance (ANOVA) for relative reduction of shoot dry weight of seedling tomato landraces (6 dS mֿ¹) salinity level.
Source	DF	MS	Prob.
Treatment	38	1161.1	0.001
Error	78	201.6
Total	116
*Significant at P ≤ 0.05.
Table S8: Analysis of Variance (ANOVA) for relative reduction of root dry weight of seedling tomato landraces (4 dS mֿ¹) salinity level.
Source	DF	MS	Prob.
Landraces	38	1068.2	<0.001
Error	78	354.2
Total	116
*Significant at P ≤ 0.05.
TableS9: Analysis of Variance (ANOVA) for relative reduction of root dry weight of seedling tomato landraces (6 dS mֿ¹) salinity level.
Source	DF	MS	Prob.
Landraces	38	845	0.001
Error	78	282
Total	116
*Significant at P ≤ 0.05.
Table S10: Analysis of Variance (ANOVA) for relative reduction of shoot growth rate of seedling tomato landraces ( 6 dS mֿ¹) salinity level.
Source	DF	MS	Prob.
Treatment	38	930	0.001
Error	78	174.7
Total	116
*Significant at P ≤ 0.05.
Table S11: Analysis of Variance (ANOVA) for relative reduction of root fresh weight of seedling tomato landraces ( 6 dS mֿ¹) salinity level.
Source	DF	MS	Prob.
Landraces	38	42.61	0.001
Error	78	15.91
Total	116
*Significant at P ≤ 0.05.
TableS12: Analysis of Variance (ANOVA) for relative reduction of root growth rate of seedling tomato landraces( 6 dS mֿ¹) salinity level.
Source	DF	MS	Prob.
Treatment	38	897.3	0.001
Error	78	198.6
Total	116
*Significant at P ≤ 0.05.
Table S13: Analysis of Variance (ANOVA) for relative increase of leave proline of seedling tomato landraces at salinity level( 4 dS mֿ¹) salinity level.
Source	DF	MS	Prob.
Landraces	38	12693.5	0.001
Error	78	935.1
Total	116
*Significant at P ≤ 0.05.
Table S14: Analysis of Variance (ANOVA) for relative increase of leave proline of seedling tomato landraces at salinity level (6 dS mֿ¹) salinity level.
Source	DF	MS	Prob.
Landraces	38	25548	0.001
Error	78	540.6
Total	116
*Significant at P ≤ 0.05.

## Sheet: Sheet3
Table S15: Minerals content (% of dry weight) of tomato shoot and roots of 39 accessions grown at control and 4dsm-1 salinity level
Landrace	N_Control	P_C	K_Control		Ca_Control		Mg_Control	Na_Control		Cl_Control		N_4dsm-1	P_4dsm-1	K_4dsm-1		Ca_4dsm-1		Mg_4dsm-1	Na_4dsm-1		Cl_4dsm-1
	Shoot	Shoot	Shoot	Root	Shoot	Root	Shoot	Shoot	Root	Shoot	Root	Shoot	Shoot	Shoot	Root	Shoot	Root	Shoot	Shoot	Root	Shoot	Root
1	3.6	0.84	6.56	3.3	1.79	1.11	1.15	1.45	0.74	5.99	1.71	4.15	0.755	3.99	2.36	1.58	1.07	0.85	3.26	2.23	5.88	3.17
2	4.34	0.91	6.17	3.32	1.7	1.2	1.09	1.22	0.72	4.72	1.94	4.83	0.92	4.74	2.05	1.75	1.22	0.96	3.33	1.77	8.32	4.34
3	4.1	0.95	6.83	4.11	1.74	0.95	1.14	1.22	0.84	4.93	1.85	4.29	0.859	5.27	2.06	1.87	0.44	1.01	3.44	2.24	9	5.54
4	4.11	0.75	6.21	4.17	1.68	1	0.97	1.41	0.61	4.48	1.9
5	4.31	0.68	7.33	2	1.75	1.13	1.12	2.26	0.72	7.54	1.66	4.14	0.754	3.68	2.05	1.81	2.63	0.94	4.44	1.84	9.18	4.9
6	3.75	0.77	7.15	2.84	1.76	1.2	1.12	2.34	1.07	7.54	2.43	4.17	0.759	4.61	0.97	2	1.1	1.1	4.94	1.35	10.06	4.7
7	4.03	0.69	6.48	2.95	1.69	1.05	1.16	1.35	0.64	5.68	1.54
8	3.95	0.79	6.74	2.49	1.67	1.25	1.03	1.21	0.89	4.92	1.84	4.45	0.74	5.22	2.23	1.64	0.76	0.94	4.37	2.62	10.78	3.43
9	3.59	0.82	7.14	2.42	1.73	1.21	1.11	1.17	0.75	5.59	1.8	4.38	0.588	5.42	1.97	2.19	0.72	1.08	4.43	2.33	11.28	4.24
10	4.28	0.83	6.23	2.51	1.64	1.46	0.89	0.95	1.02	4.06	1.42
11	4.33	0.74	6.88	4.68	1.77	1.09	1.2	1.6	0.81	5.61	1.99	4.42	0.833	4.66	1.25	1.68	0.51	0.93	4.33	1.6	9.68	5.29
12	3.63	0.78	6.8	2.76	1.67	0.96	1.11	1.73	0.81	6.22	2.14	4.41	0.79	4.87	2.18	1.87	0.71	0.99	4.79	2.18	12.75	4.71
13	3.97	0.8	6.29	2.21	1.72	0.8	1.15	1.47	0.72	5.6	2.08	4.51	0.73	4.57	1.51	1.74	0.63	0.95	4.91	1.84	10.84	3.48
14	3.83	0.69	6.92	2.91	1.6	1.23	1.14	1.4	0.63	6.05	2.05	4.4	0.675	4.33	1.23	1.57	0.64	0.86	4.26	2.04	9.47	3.81
15	3.83	0.67	7.43	2.99	1.72	0.99	1.13	1.26	0.71	6.19	1.99	4.62	0.674	4.74	1.23	1.8	0.63	1.1	3.87	1.11	9.25	2.39
16	4.03	0.77	5.81	3.24	1.77	1	1.7	1.7	0.71	6.59	2.13
17	3.83	0.82	6.34	3.22	1.79	1.18	1.91	1.94	0.94	7.49	2.27	4	0.643	4.18	1.29	1.68	0.58	0.87	3.58	1.5	9.32	4.09
18	3.96	0.78	6.59	2.75	1.79	1.37	1.73	2.4	0.71	6.45	2.03	4.04	0.667	5.21	1.43	1.43	1.15	1.07	4.17	1.84	11.91	3.43
19	4.08	0.86	5.6	3.05	1.8	1.26	1.93	1.85	0.85	6.82	2.15	4.58	0.723	5.02	1.89	2.07	1.06	1.06	3.52	1.53	9.05	3.53
20	4.02	0.92	5.01	2.37	1.79	1.22	1.78	1.17	0.64	4.25	2.32	3.98	0.735	4.48	2.23	1.54	0.7	0.95	3.52	2.54	8.59	4.32
21	4.15	0.88	6.42	2.04	1.74	1.1	1.54	1.2	0.71	5.85	1.81	4.21	0.726	5.28	2.02	1.92	0.62	0.96	5.72	2.37	6.77	3.27
22	4.12	0.79	5.87	1.73	1.7	1.07	1.66	1.24	0.7	5.54	1.58	4.21	0.737	5.08	2.63	2.21	1.03	0.93	3.63	4.27	10.11	3.74
23	4.1	0.85	5.22	2.47	1.62	1.03	1.31	1.88	0.69	4.79	1.81	3.97	0.764	5.45	0.49	1.35	0.86	1.06	2.37	1.56	9.61	1.33
24	3.98	0.98	5.12	1.56	1.99	1.42	1.96	1.53	0.82	6.19	1.86	4.29	0.664	4.27	1.76	1.57	0.44	0.76	3.64	2.7	10.09	3.7
25	3.88	0.75	7.39	2.77	2.03	1.16	2.6	2.17	0.53	6.17	1.76	4.21	0.713	5.31	1.86	1.86	0.81	1.23	3.18	1.95	9.24	3.81
26	4.09	0.73	5.14	4.69	1.68	0.69	1.52	1.24	0.96	3.88	1.48	4.02	0.687	4.85	2.68	1.69	2.39	0.84	3.61	6.11	10.31	8.57
27	4.14	0.77	5.27	4.01	1.6	1.3	1.4	1.36	0.64	4.83	1.16	4.39	0.732	4.75	1.32	1.68	0.69	0.84	3.67	2.22	9.37	2.97
28	4.24	0.9	5.26	2.33	1.62	1.08	1.54	1.1	0.59	4.6	1.66	3.98	0.642	3.97	1.81	1.6	0.74	0.77	3.37	2.38	9.3	5.7
29	3.93	0.82	6.18	2.41	1.72	1.07	1.6	1.37	0.76	6.34	1.83	4.49	0.68	4.97	1.96	1.52	0.64	0.81	3.46	2.11	10.25	3.51
30	3.64	0.82	6.96	1.93	1.75	1.09	1.77	1.64	0.57	7.01	1.49	4.13	0.649	4.68	1.37	1.6	0.72	0.88	3.45	1.81	9.93	2.29
31	3.93	0.74	6.17	2.27	1.75	1.14	1.8	2.02	0.63	7.95	1.33	4.08	0.638	5.07	1.94	1.67	0.93	1.07	4.08	2.09	9.8	3.86
32	3.83	0.8	6.91	2.5	1.64	1.19	1.73	1.72	0.63	7.58	1.5	3.88	0.651	5.28	1.78	1.64	0.99	0.88	3.35	1.46	9.15	2.44
33	3.35	0.75	6.47	2.49	1.67	1.14	1.67	1.36	0.93	6.41	2.17	4.32	0.617	4.91	1.56	1.56	1.23	0.81	3.37	2.04	9.55	3.49
34	3.29	0.91	6.59	2.43	1.7	1.36	1.68	1.48	0.89	6.83	1.96	3.99	0.677	4.86	1.46	2.3	1.11	1.31	4.68	1.91	12.68	2.31
35	3.92	0.7	6.02	2.12	1.33	1.05	3.07	0.94	0.9	4.46	2.64
36	3.2	0.85	6.02	2.37	1.64	1.02	3.42	1.45	1	7.46	1.79	4.12	0.634	4.33	0.84	1.64	1.46	0.94	4.34	1.89	11.9	2.69
37	3.36	0.76	6.59	1.77	1.7	1.12	3.27	1.49	0.88	6.16	1.95	3.94	0.587	4.7	1.61	1.79	1.5	0.96	4.03	4	11.94	6.09
38	3.71	0.79	7.09	2.59	1.61	1.1	2.78	1.86	0.72	6.7	2.07	4.11	0.66	4.62	1.6	1.57	1.37	0.88	3.78	3.34	11.49	5.39
39	3.58	0.73	6.15	2.95	1.74	0.9	2.76	2.41	1.34	6.6	3.25	4.16	0.638	5.04	1.55	1.72	1.36	0.88	3.99	1.47	10.34	4.48
Mean	3.9	0.8	6.4	2.76	1.7	1.12	1.7	1.6	0.81	6.1	1.91	4.2	0.7	4.8	1.71	1.7	0.98	1	3.9	2.24	9.9	3.97
Sd	0.3	0.1	0.7	0.74	0.1	0.15	0.6	0.4	0.24	1	0.37	0.2	0.1	0.4	0.49	0.02	0.49	0.1	0.7	0.96	1.5	1.35

## Sheet: Sheet4
Table S16: Minerals content (% of dry weight) of tomato shoots and roots of 14 accessions grown at 6dsm1 salinity level
Landrace	N	P	K		Ca		Mg	Na		Cl
	Shoot	Shoot	Shoot	Root	Shoot	Root	Shoot	Shoot	Root	Shoot	Root
21	3.73	0.247	4.51	1.05	1.55	0.76	0.93	5.52	4.16	12.93	4.52
23	3.59	0.26	4.76	1.61	1.33	1.31	0.8	5.44	3.05	13.29	5.03
24	3.92	0.23	5.27	2.1	1.53	1.22	0.92	5.41	4.1	11.44	5
25	3.85	0.263	3.89	3.38	1.51	0.71	0.85	6.33	4.39	11.6	10.21
29	4.37	0.205	4.92	2.46	1.73	1.22	0.94	5.67	4.29	12.24	7.64
30	3.84	0.119	4.64	1.42	1.56	1.19	0.94	5.28	3.46	11.43	5.58
31	4.09	0.198	4.27	2.38	1.76	1.04	1.04	5.53	4.17	11.37	7.16
32	4.04	0.199	4.05	2.24	1.54	1.27	1.01	5.85	4.06	13.07	7.77
33	3.59	0.154	3.84	2.51	1.34	1.08	0.78	5.34	4.78	12.13	8.36
34	3.73	0.22	3.98	2.74	1.64	1.02	0.88	5.08	4.9	11.26	8.51
36	3.58	0.219	4.14	1.54	1.43	0.93	0.87	5.52	3.58	11.87	12.16
37	3.56	0.216	3.75	0.68	1.38	0.91	0.83	5.76	3.77	11.85	5.52
38	3.15	0.217	3.64	1.44	1.3	1.2	0.76	4.94	3.58	10.86	5.86
39	3.9	0.208	4.11	2.17	1.45	1.19	0.88	5.97	5.34	11.19	5.05
Mean	3.8	0.2	4.3	1.98	1.5	1.08	0.9	5.5	4.12	11.9	7.03
Sd	0.3	0	0.5	0.72	0.1	0.19	0.1	0.4	0.62	0.8	2.24

## Sheet: Sheet5
Table S17: T-test for mineral content in shoot of 34 tomato accessions compared (1) control and (2) 4 dS mֿ¹ salinity level.
Mineral	df	t	Mean	Variance	S. deviation	S. error	Prop.
N1-N2	33	6.48	0.36	0.105	0.324	0.055	<.001
PI-P2	33	6.41	0.103	0.009	0.093	0.016	<.001
K1-K2	33	11.6	1.607	0.653	0.808	0.139	<.001
Ca1-Ca2	33	0.32	0.012	0.051	0.023	0.039	0.753
Mg1-Mg2	33	6.5	0.717	0.414	0.643	0.11	<.001
Na1-Na2	33	18.12	2.314	0.555	0.745	0.128	<.001
Cl1-Cl2	33	13.74	3.835	2.649	1.628	0.279	<.001
N= nitrogen, P = phosphorus, K= potassium, Ca = calciunm, Mg= magnesium, , Na= sodium, Cl= chloride
Table S18: T-test for mineral content in root of 34 tomato accessions compared (1) control and (2) salinity level 4 dS mֿ¹
Mineral	df	t	Mean	Variance	S. deviation	S. error	Prop.
K1-K2	33	6.67	1.016	0.79	0.889	0.153	<.001
Ca1-Ca2	33	1.48	0.138	0.297	0.545	0.094	0.149
Na1-Na2	33	9.69	1.432	0.743	0.862	0.148	<.001
Cl1-Cl2	33	8.81	2.068	1.871	1.368	0.235	<.001
K= potassium, Ca = calciunm, Na= sodium, Cl= chloride
Table S19: T-test for mineral content in shoot of 14 tomato accessions compared (1) control (2) 4dS mֿ¹ and (3) 6 dS mֿ¹ salinity level.
Mineral	df	T	Mean	Variance	S. deviation	S. error	Prop.
N1-N3	13	0.81	0.072	0.113	0.336	0.09	0.432
N2-N3	13	4.42	0.358	0.092	0.303	0.081	<.04
PI-P3	13	29.58	0.597	0.006	0.076	0.021	<.001
P2-P3	13	42.8	0.448	0.002	0.039	0.011	<.001
K1-K3	13	10.11	2.134	0.624	0.79	0.211	<.001
K2-K3	13	4.29	0.6	0.274	0.523	0.14	<.001
Ca1-Ca3	13	4.74	0.236	0.035	0.187	0.05	<.001
Ca2-Ca3	13	3.74	0.214	0.046	0.215	0.057	0.002
Mg1-Mg3	13	6.73	1.262	0.493	0.702	0.188	<.001
Mg2-Mg3	13	1.34	0.056	0.024	0.156	0.042	0.204
Na1-Na3	13	28.13	3.907	0.27	0.52	0.139	<.001
Na2-Na3	13	7.69	1.64	0.635	0.798	0.213	<.001
Cl1-Cl3	13	16.03	5.386	1.581	1.257	0.336	<.001
Cl2-Cl3	13	13.74	3.835	2.649	1.628	0.279	0.008
N= nitrogen, P = phosphorus, K= potassium, Ca = calciunm, Mg= magnesium, , Na= sodium, Cl= chloride
Table S20: T-test for mineral content in root of 14 tomato accessions compared (1) control and (2) level 4 dS mֿ¹ and (3) level 6 dS mֿ¹
Mineral	df	t	Mean	Variance	S. deviation	S. error	Prop.
K1K3	13	2.09	0.345	0.382	0.618	0.165	0.057
K2K3	13	2.14	0.423	0.545	0.738	0.197	0.052
Ca1Ca3	13	0.91	0.056	0.054	0.233	0.062	0.382
Ca2Ca3	13	0.67	0.072	0.164	0.405	0.108	0.517
Na1Na3	13	23.36	3.324	0.238	0.532	0.142	<.001
Na2Na3	13	6.82	1.924	1.115	1.056	0.282	<.001
Cl1Cl3	13	8.06	5.128	5.672	2.382	0.637	<.001
Cl2Cl3	13	4.76	3.55	7.791	2.791	0.746	<.001
